# Supplementary material for: Clinical PD-1/PD-L1 Blockades in Combination Therapies for Lymphomas
Source: Cancers (Basel). 2023 Nov 14;15(22):5399. doi: 10.3390/cancers15225399 (PMC10670854; doi:10.3390/cancers15225399)
Supplement: Supplementary file 1 [file cancers-15-05399-s001.zip]

Archive with 1 entries (1 files):
- cancers-2613190-supplementary.pdf
